# Supplementary material for: State-of-the-Art Multimodality Imaging in Sudden Cardiac Arrest with Focus on Idiopathic Ventricular Fibrillation: A Review
Source: J Clin Med. 2022 Aug 10;11(16):4680. doi: 10.3390/jcm11164680 (PMC9410297; doi:10.3390/jcm11164680)
Supplement: Supplementary file 1 [file jcm-11-04680-s001.zip]

Archive with 1 entries (1 files):
- jcm-1843235-supplementary.pdf
